# Supplementary material for: Personalized Management of Patients with Proliferative Diabetic Vitreoretinopathy
Source: Life (Basel). 2024 Aug 9;14(8):993. doi: 10.3390/life14080993 (PMC11355517; doi:10.3390/life14080993)
Supplement: Supplementary file 1 [file life-14-00993-s001.zip]

Archive with 1 entries (1 files):
- life-3131089-supplementary.pdf
